# Supplementary material for: A Genome-Scale Vector Resource Enables High-Throughput Reverse Genetic Screening in a Malaria Parasite
Source: Cell Host Microbe. 2015 Mar 11;17(3):404–13. doi: 10.1016/j.chom.2015.01.014 (PMC4362957; doi:10.1016/j.chom.2015.01.014)
Supplement: Table S4. Raw Read Count Data and Analysis for a Typical Barseq Experiment; Related to Figure 3 [file mmc2.xlsx]

## Sheet: analysis
1. Raw counts for each barcode. Samples were from 3 mice (m1-m3) infected from different transfections of the same vector pool and analysed on days 4-8 post transfection. Input = transfected vector pool.																				2. Remove the noise based on the treshold established in 1.																			3. Sort based on input
		illumina libraries																				illumina libraries																			illumina libraries
barcode	gene	day4.m1	day4.m2	day4.m3	day5.m1	day5.m2	day5.m3	day6.m1	day6.m2	day6.m3	day7.m1	day7.m2	day7.m3	day8.m1	day8.m2	day8.m3	input			barcode	gene	day4.m1	day4.m2	day4.m3	day5.m1	day5.m2	day5.m3	day6.m1	day6.m2	day6.m3	day7.m1	day7.m2	day7.m3	day8.m1	day8.m2	day8.m3	input		barcode	gene	day4.m1	day4.m2	day4.m3	day5.m1	day5.m2	day5.m3	day6.m1	day6.m2	day6.m3
aacacaaccgc	PBANKA_140160	7096	4749	4378	3266	3444	4233	1567	2034	2214	1093	1414	1402	868	1251	1122	3891			aacacaaccgc	PBANKA_140160	7096	4749	4378	3266	3444	4233	1567	2034	2214	1093	1414	1402	868	1251	1122	3891		aatcctttact	PBANKA_040820	14335	10787	7990	13245	10624	17532	13838	15131	21981
aaccttcagat	PBANKA_130850	0	0	0	0	0	0	0	0	0	0	0	1	0	0	0	0			aaccttcagat	PBANKA_130850	0	0	0	0	0	0	0	0	0	0	0	0	0	0	0	0		acacgacaagc	PBANKA_103780	19592	13731	10561	17965	14078	21808	19563	21571	28218
aagaaagcgcc	PBANKA_134360	0	0	0	0	0	0	0	0	0	0	0	0	0	0	0	0			aagaaagcgcc	PBANKA_134360	0	0	0	0	0	0	0	0	0	0	0	0	0	0	0	0		tgccttgtatg	PBANKA_051490	8486	4788	4160	6194	6079	7509	7022	7090	10838
aaggatctatc	PBANKA_136210	3725	1371	903	3581	1650	2535	3832	2703	3553	4305	3870	3415	4332	3244	2619	2993			aaggatctatc	PBANKA_136210	3725	1371	903	3581	1650	2535	3832	2703	3553	4305	3870	3415	4332	3244	2619	2993		gtttatcgtcc	PBANKA_112270	430	398	0	0	160	0	0	0	0
aagtgtctatc	PBANKA_000320	0	0	0	0	0	0	0	0	0	0	0	0	0	0	0	0			aagtgtctatc	PBANKA_000320	0	0	0	0	0	0	0	0	0	0	0	0	0	0	0	0		agtaagccttc	PBANKA_110420	6360	3870	3492	4109	3729	4737	2659	3542	4185
aatcatttctg	PBANKA_061360	0	0	0	0	0	0	0	0	0	0	0	0	0	0	0	0			aatcatttctg	PBANKA_061360	0	0	0	0	0	0	0	0	0	0	0	0	0	0	0	0		tacctgatcta	PBANKA_083560	0	261	0	0	0	0	0	0	0
aatccatcgcc	PBANKA_144080	0	0	1	0	0	0	0	0	0	0	0	0	0	0	0	0			aatccatcgcc	PBANKA_144080	0	0	0	0	0	0	0	0	0	0	0	0	0	0	0	0		atcgaatcgcc	PBANKA_031420	6611	5275	2826	5847	5142	6054	5619	6542	7213
aatcccggcga	PBANKA_080560	0	0	0	0	0	0	1	0	0	0	0	0	0	0	0	0			aatcccggcga	PBANKA_080560	0	0	0	0	0	0	0	0	0	0	0	0	0	0	0	0		tcgagcgtat	PBANKA_093300	314	0	0	0	0	0	0	0	0
aatcctttact	PBANKA_040820	14335	10787	7990	13245	10624	17532	13838	15131	21981	16278	21880	24807	16862	21591	23497	8949			aatcctttact	PBANKA_040820	14335	10787	7990	13245	10624	17532	13838	15131	21981	16278	21880	24807	16862	21591	23497	8949		aacacaaccgc	PBANKA_140160	7096	4749	4378	3266	3444	4233	1567	2034	2214
aatcctttagt	PBANKA_000310	1	1	2	0	1	1	1	0	0	0	1	3	0	1	5	1			aatcctttagt	PBANKA_000310	0	0	0	0	0	0	0	0	0	0	0	0	0	0	0	0		tgaccactat	PBANKA_031030	1804	1169	450	171	154	196	0	0	0
aatcgtttcct	PBANKA_135290	0	0	0	0	0	0	0	0	0	0	0	0	0	0	0	0			aatcgtttcct	PBANKA_135290	0	0	0	0	0	0	0	0	0	0	0	0	0	0	0	0		agactacagac	PBANKA_101330	13620	9173	7188	12307	11018	17272	13562	14933	20645
aatgtcatgca	PBANKA_080800	151	69	84	0	13	13	3	0	15	0	4	0	1	1	0	2026			aatgtcatgca	PBANKA_080800	0	0	0	0	0	0	0	0	0	0	0	0	0	0	0	2026		cgttatgtggg	p230p	10708	6561	4567	7978	7382	10065	8477	11456	13087
acacgacaagc	PBANKA_103780	19592	13731	10561	17965	14078	21808	19563	21571	28218	24006	29803	32376	24866	30464	30452	6152			acacgacaagc	PBANKA_103780	19592	13731	10561	17965	14078	21808	19563	21571	28218	24006	29803	32376	24866	30464	30452	6152		acagtggtat	PBANKA_052140	0	0	290	0	0	0	0	0	0
acacgtgagcc	PBANKA_130890	0	12	0	0	0	0	0	0	0	0	0	0	0	0	0	0			acacgtgagcc	PBANKA_130890	0	0	0	0	0	0	0	0	0	0	0	0	0	0	0	0		gagtagatctg	PBANKA_093370	7188	4667	3196	6403	5050	6080	7422	6771	7241
acagggattca	PBANKA_083330	24343	33656	43561	3890	5773	9832	1237	1362	2385	454	2167	1107	620	534	619	2			acagggattca	PBANKA_083330	24343	33656	43561	3890	5773	9832	1237	1362	2385	454	2167	1107	620	534	619	0		ggaggaggatg	PBANKA_144560	499	213	371	0	0	0	0	0	0
acagtggtat	PBANKA_052140	172	146	290	16	3	11	0	4	1	1	1	0	0	1	0	3656			acagtggtat	PBANKA_052140	0	0	290	0	0	0	0	0	0	0	0	0	0	0	0	3656		agaggtcgggt	PBANKA_112690	234	0	0	167	0	328	144	0	361
acatcagaaag	PBANKA_134380	48	35	0	2	0	20	0	15	0	12	4	1	0	0	1	0			acatcagaaag	PBANKA_134380	0	0	0	0	0	0	0	0	0	0	0	0	0	0	0	0		gacgtcatgtg	PBANKA_142160	4438	2349	1835	3776	2348	4586	3949	3431	5773
accaagcgggt	PBANKA_146340	0	0	0	0	0	0	0	0	0	1	0	0	0	0	0	0			accaagcgggt	PBANKA_146340	0	0	0	0	0	0	0	0	0	0	0	0	0	0	0	0		aaggatctatc	PBANKA_136210	3725	1371	903	3581	1650	2535	3832	2703	3553
accccttgact	PBANKA_071130	0	1	0	0	0	1	0	0	0	0	0	0	0	0	0	0			accccttgact	PBANKA_071130	0	0	0	0	0	0	0	0	0	0	0	0	0	0	0	0		gatcataggtc	PBANKA_040110	309	255	0	173	148	0	192	0	194
accgatggcaa	PBANKA_135090	0	0	0	0	0	0	0	0	0	0	0	0	0	0	0	1			accgatggcaa	PBANKA_135090	0	0	0	0	0	0	0	0	0	0	0	0	0	0	0	0		cggagtacgtt	PBANKA_103440	9274	5392	2939	4477	4927	6031	3579	5215	5337
acggaccaagg	PBANKA_030850	1275	817	1046	1107	983	1585	1162	1781	2197	1526	2396	2685	1624	2660	2318	2090			acggaccaagg	PBANKA_030850	1275	817	1046	1107	983	1585	1162	1781	2197	1526	2396	2685	1624	2660	2318	2090		agggttcctat	PBANKA_051500	9414	6687	3506	8138	6566	7677	9471	10066	10420
acgtatcaggg	PBANKA_082710	0	0	0	0	0	4	0	4	0	2	0	0	0	0	0	0			acgtatcaggg	PBANKA_082710	0	0	0	0	0	0	0	0	0	0	0	0	0	0	0	0		ggcgatgtttc	PBANKA_092550	938	262	476	655	287	831	620	375	1066
agaaaacatgc	PBANKA_094040	0	0	0	0	0	0	0	0	1	0	0	0	0	0	0	0			agaaaacatgc	PBANKA_094040	0	0	0	0	0	0	0	0	0	0	0	0	0	0	0	0		ccgattcttcc	PBANKA_090110	0	0	0	0	0	0	0	0	0
agacgactaac	PBANKA_021310	0	0	0	0	0	0	0	0	0	0	0	0	0	0	0	0			agacgactaac	PBANKA_021310	0	0	0	0	0	0	0	0	0	0	0	0	0	0	0	0		cactccgagaa	PBANKA_130920	0	0	170	0	0	0	0	0	0
agactacagac	PBANKA_101330	13620	9173	7188	12307	11018	17272	13562	14933	20645	16310	21101	23913	17248	22505	22554	3763			agactacagac	PBANKA_101330	13620	9173	7188	12307	11018	17272	13562	14933	20645	16310	21101	23913	17248	22505	22554	3763		gcaggttccgg	PBANKA_130690	789	1464	954	546	1275	1199	679	1739	1757
agaggtcgggt	PBANKA_112690	234	98	48	167	60	328	144	101	361	135	153	492	150	96	314	3149			agaggtcgggt	PBANKA_112690	234	0	0	167	0	328	144	0	361	0	0	492	150	0	314	3149		tcagattcat	PBANKA_146050	3748	3146	2063	2643	2766	4281	2216	3094	4232
agctggagttt	PBANKA_131510	0	14	0	0	0	0	0	0	0	0	0	0	0	0	0	0			agctggagttt	PBANKA_131510	0	0	0	0	0	0	0	0	0	0	0	0	0	0	0	0		tgatacgtat	PBANKA_080560	265	202	177	0	0	0	0	0	0
aggcacatctg	PBANKA_092520	0	0	0	0	0	1	0	0	0	0	0	0	0	0	0	0			aggcacatctg	PBANKA_092520	0	0	0	0	0	0	0	0	0	0	0	0	0	0	0	0		tggctcagat	PBANKA_071730	0	0	0	0	0	0	0	0	0
agggttcctat	PBANKA_051500	9414	6687	3506	8138	6566	7677	9471	10066	10420	10862	14022	12607	11068	13619	11222	2864			agggttcctat	PBANKA_051500	9414	6687	3506	8138	6566	7677	9471	10066	10420	10862	14022	12607	11068	13619	11222	2864		gagagagggtg	PBANKA_141450	825	911	596	454	1229	1065	483	1561	1758
agtaagcagta	PBANKA_010500	0	0	0	0	0	0	0	0	0	0	0	0	0	0	0	0			agtaagcagta	PBANKA_010500	0	0	0	0	0	0	0	0	0	0	0	0	0	0	0	0		tggttagtgtg	PBANKA_091210	0	0	0	0	0	0	0	0	0
agtaagccttc	PBANKA_110420	6360	3870	3492	4109	3729	4737	2659	3542	4185	2060	2944	3128	1464	1813	1779	4230			agtaagccttc	PBANKA_110420	6360	3870	3492	4109	3729	4737	2659	3542	4185	2060	2944	3128	1464	1813	1779	4230		tgccagcggac	PBANKA_061670	1879	2037	956	1425	1897	2084	1384	2879	2856
agtatgccgtc	PBANKA_021280	0	1	0	0	0	0	0	0	0	0	0	0	0	0	0	1			agtatgccgtc	PBANKA_021280	0	0	0	0	0	0	0	0	0	0	0	0	0	0	0	0		acggaccaagg	PBANKA_030850	1275	817	1046	1107	983	1585	1162	1781	2197
atcgaatcgcc	PBANKA_031420	6611	5275	2826	5847	5142	6054	5619	6542	7213	7255	9920	8828	7371	10675	8157	3989			atcgaatcgcc	PBANKA_031420	6611	5275	2826	5847	5142	6054	5619	6542	7213	7255	9920	8828	7371	10675	8157	3989		cctcttacccg	PBANKA_061520	5178	3948	2298	3864	3630	5097	3885	5452	5392
atgcgcgcaaa	PBANKA_040940	19	0	2	5	5	6	11	9	7	26	28	22	27	35	17	189			atgcgcgcaaa	PBANKA_040940	0	0	0	0	0	0	0	0	0	0	0	0	0	0	0	189		ggagaaacgga	PBANKA_020580	0	0	0	0	0	0	0	0	0
caaccccccgg	PBANKA_124070	0	0	0	0	0	0	0	7	0	6	1	2	0	0	0	0			caaccccccgg	PBANKA_124070	0	0	0	0	0	0	0	0	0	0	0	0	0	0	0	0		aatgtcatgca	PBANKA_080800	0	0	0	0	0	0	0	0	0
cacaaaacgat	PBANKA_134910	0	0	0	0	0	0	0	0	0	1	0	0	0	0	0	0			cacaaaacgat	PBANKA_134910	0	0	0	0	0	0	0	0	0	0	0	0	0	0	0	0		ctttactgggt	PBANKA_135260	3053	4238	1168	1772	2218	2601	1981	3256	3202
cactccgagaa	PBANKA_130920	120	122	170	5	6	8	15	3	4	0	1	1	0	2	0	2699			cactccgagaa	PBANKA_130920	0	0	170	0	0	0	0	0	0	0	0	0	0	0	0	2699		tttttcgtctc	PBANKA_031140	0	0	0	0	0	0	0	0	0
catggatgggc	PBANKA_113980	0	10	0	0	0	2	0	7	0	3	3	3	0	2	1	0			catggatgggc	PBANKA_113980	0	0	0	0	0	0	0	0	0	0	0	0	0	0	0	0		ggccctctctc	PBANKA_090380	0	0	142	0	0	0	0	0	0
cattactgggt	PBANKA_143370	0	1	1	1	0	0	1	0	0	0	1	0	0	0	0	0			cattactgggt	PBANKA_143370	0	0	0	0	0	0	0	0	0	0	0	0	0	0	0	0		gcccggcgggt	PBANKA_130520	7591	5771	2846	6134	6063	6484	6772	9081	8614
cccacgcgggt	PBANKA_020470	0	0	0	0	0	0	0	0	0	0	0	0	0	0	0	0			cccacgcgggt	PBANKA_020470	0	0	0	0	0	0	0	0	0	0	0	0	0	0	0	0		gcgtggaggca	PBANKA_101980	0	0	0	0	0	0	0	0	0
ccgacgcaatt	PBANKA_142090	16295	5448	20209	996	1986	3918	394	528	850	224	640	386	333	299	321	3			ccgacgcaatt	PBANKA_142090	16295	5448	20209	996	1986	3918	394	528	850	224	640	386	333	299	321	0		tggtgtaactg	PBANKA_122500	0	0	0	0	0	0	0	0	0
ccgattcttcc	PBANKA_090110	139	141	97	2	0	11	2	0	0	1	0	0	0	0	0	2758			ccgattcttcc	PBANKA_090110	0	0	0	0	0	0	0	0	0	0	0	0	0	0	0	2758		gaccgccctct	PBANKA_135150	0	0	0	0	0	0	0	0	0
ccgtcgaaact	PBANKA_051360	15	0	0	0	0	0	0	0	0	0	0	0	0	0	0	0			ccgtcgaaact	PBANKA_051360	0	0	0	0	0	0	0	0	0	0	0	0	0	0	0	0		atgcgcgcaaa	PBANKA_040940	0	0	0	0	0	0	0	0	0
cctctgaccct	PBANKA_060930	0	0	0	0	0	0	0	0	0	0	0	0	0	0	0	0			cctctgaccct	PBANKA_060930	0	0	0	0	0	0	0	0	0	0	0	0	0	0	0	0		cgccctgtttg	PBANKA_131800	0	0	0	0	0	0	0	0	0
cctcttacccg	PBANKA_061520	5178	3948	2298	3864	3630	5097	3885	5452	5392	4188	6989	6949	3871	5864	4831	2043			cctcttacccg	PBANKA_061520	5178	3948	2298	3864	3630	5097	3885	5452	5392	4188	6989	6949	3871	5864	4831	2043		aaccttcagat	PBANKA_130850	0	0	0	0	0	0	0	0	0
ccttaatggac	PBANKA_061790	0	112	0	0	0	23	0	0	0	0	0	0	0	0	0	0			ccttaatggac	PBANKA_061790	0	0	0	0	0	0	0	0	0	0	0	0	0	0	0	0		aagaaagcgcc	PBANKA_134360	0	0	0	0	0	0	0	0	0
cgataactgag	PBANKA_143210	0	0	0	0	0	0	0	0	0	0	0	0	0	0	0	0			cgataactgag	PBANKA_143210	0	0	0	0	0	0	0	0	0	0	0	0	0	0	0	0		aagtgtctatc	PBANKA_000320	0	0	0	0	0	0	0	0	0
cgatgtttat	PBANKA_130690	1	0	0	0	0	7	0	1	0	0	1	2	0	0	0	0			cgatgtttat	PBANKA_130690	0	0	0	0	0	0	0	0	0	0	0	0	0	0	0	0		aatcatttctg	PBANKA_061360	0	0	0	0	0	0	0	0	0
cgccctgtttg	PBANKA_131800	63	4	21	30	4	32	47	16	49	84	36	116	108	27	88	160			cgccctgtttg	PBANKA_131800	0	0	0	0	0	0	0	0	0	0	0	0	0	0	0	160		aatccatcgcc	PBANKA_144080	0	0	0	0	0	0	0	0	0
cgctaagtgcg	PBANKA_041700	0	0	0	0	0	0	0	0	0	0	0	0	0	0	0	0			cgctaagtgcg	PBANKA_041700	0	0	0	0	0	0	0	0	0	0	0	0	0	0	0	0		aatcccggcga	PBANKA_080560	0	0	0	0	0	0	0	0	0
cggagtacgtt	PBANKA_103440	9274	5392	2939	4477	4927	6031	3579	5215	5337	2868	4331	4370	2514	3339	2699	2919			cggagtacgtt	PBANKA_103440	9274	5392	2939	4477	4927	6031	3579	5215	5337	2868	4331	4370	2514	3339	2699	2919		aatcctttagt	PBANKA_000310	0	0	0	0	0	0	0	0	0
cggggtacatg	PBANKA_103660	0	0	0	0	0	0	0	0	0	0	0	0	0	0	1	0			cggggtacatg	PBANKA_103660	0	0	0	0	0	0	0	0	0	0	0	0	0	0	0	0		aatcgtttcct	PBANKA_135290	0	0	0	0	0	0	0	0	0
cgtgttctagt	PBANKA_113320	0	0	0	0	0	5	0	2	0	1	0	0	0	0	0	0			cgtgttctagt	PBANKA_113320	0	0	0	0	0	0	0	0	0	0	0	0	0	0	0	0		acacgtgagcc	PBANKA_130890	0	0	0	0	0	0	0	0	0
cgttaggtgtg	PBANKA_060820	0	0	0	0	0	1	1	0	0	0	1	0	1	0	0	0			cgttaggtgtg	PBANKA_060820	0	0	0	0	0	0	0	0	0	0	0	0	0	0	0	0		acagggattca	PBANKA_083330	24343	33656	43561	3890	5773	9832	1237	1362	2385
cgttatgtggg	p230p	10708	6561	4567	7978	7382	10065	8477	11456	13087	8266	14412	14424	9225	15890	11742	3707			cgttatgtggg	p230p	10708	6561	4567	7978	7382	10065	8477	11456	13087	8266	14412	14424	9225	15890	11742	3707		acatcagaaag	PBANKA_134380	0	0	0	0	0	0	0	0	0
ctttactgggt	PBANKA_135260	3053	4238	1168	1772	2218	2601	1981	3256	3202	2297	4090	3859	2648	4331	3276	1921			ctttactgggt	PBANKA_135260	3053	4238	1168	1772	2218	2601	1981	3256	3202	2297	4090	3859	2648	4331	3276	1921		accaagcgggt	PBANKA_146340	0	0	0	0	0	0	0	0	0
gaccgccctct	PBANKA_135150	100	61	20	19	7	46	6	2	9	0	0	1	0	0	1	806			gaccgccctct	PBANKA_135150	0	0	0	0	0	0	0	0	0	0	0	0	0	0	0	806		accccttgact	PBANKA_071130	0	0	0	0	0	0	0	0	0
gacggcaagtg	PBANKA_091500	0	0	1	0	1	0	0	0	0	0	0	0	0	0	1	0			gacggcaagtg	PBANKA_091500	0	0	0	0	0	0	0	0	0	0	0	0	0	0	0	0		accgatggcaa	PBANKA_135090	0	0	0	0	0	0	0	0	0
gacgtcatgtg	PBANKA_142160	4438	2349	1835	3776	2348	4586	3949	3431	5773	4873	5268	6498	5077	5203	6824	3090			gacgtcatgtg	PBANKA_142160	4438	2349	1835	3776	2348	4586	3949	3431	5773	4873	5268	6498	5077	5203	6824	3090		acgtatcaggg	PBANKA_082710	0	0	0	0	0	0	0	0	0
gagaagatctc	PBANKA_145190	0	0	0	0	0	1	0	0	0	0	0	0	0	0	0	0			gagaagatctc	PBANKA_145190	0	0	0	0	0	0	0	0	0	0	0	0	0	0	0	0		agaaaacatgc	PBANKA_094040	0	0	0	0	0	0	0	0	0
gagagagggtg	PBANKA_141450	825	911	596	454	1229	1065	483	1561	1758	513	1780	2110	535	1683	2111	2311			gagagagggtg	PBANKA_141450	825	911	596	454	1229	1065	483	1561	1758	513	1780	2110	535	1683	2111	2311		agacgactaac	PBANKA_021310	0	0	0	0	0	0	0	0	0
gagtagatctg	PBANKA_093370	7188	4667	3196	6403	5050	6080	7422	6771	7241	8804	9956	9347	9861	10199	8268	3325			gagtagatctg	PBANKA_093370	7188	4667	3196	6403	5050	6080	7422	6771	7241	8804	9956	9347	9861	10199	8268	3325		agctggagttt	PBANKA_131510	0	0	0	0	0	0	0	0	0
gatagtttaat	PBANKA_082430	0	0	0	0	0	0	0	0	1	0	0	0	0	0	0	0			gatagtttaat	PBANKA_082430	0	0	0	0	0	0	0	0	0	0	0	0	0	0	0	0		aggcacatctg	PBANKA_092520	0	0	0	0	0	0	0	0	0
gatcagcgat	PBANKA_082960	1	0	1	1	2	1	3	1	6	1	3	1	0	0	2	3			gatcagcgat	PBANKA_082960	0	0	0	0	0	0	0	0	0	0	0	0	0	0	0	0		agtaagcagta	PBANKA_010500	0	0	0	0	0	0	0	0	0
gatcataggtc	PBANKA_040110	309	255	70	173	148	152	192	136	194	151	112	143	111	113	105	2958			gatcataggtc	PBANKA_040110	309	255	0	173	148	0	192	0	194	151	0	0	0	0	0	2958		agtatgccgtc	PBANKA_021280	0	0	0	0	0	0	0	0	0
gcaggttccgg	PBANKA_130690	789	1464	954	546	1275	1199	679	1739	1757	849	2157	2188	988	2177	1750	2673			gcaggttccgg	PBANKA_130690	789	1464	954	546	1275	1199	679	1739	1757	849	2157	2188	988	2177	1750	2673		caaccccccgg	PBANKA_124070	0	0	0	0	0	0	0	0	0
gcccggcgggt	PBANKA_130520	7591	5771	2846	6134	6063	6484	6772	9081	8614	8118	12211	10438	8850	11803	8164	1707			gcccggcgggt	PBANKA_130520	7591	5771	2846	6134	6063	6484	6772	9081	8614	8118	12211	10438	8850	11803	8164	1707		cacaaaacgat	PBANKA_134910	0	0	0	0	0	0	0	0	0
gcccttgtgtg	PBANKA_071020	0	0	0	0	0	0	0	0	0	0	0	0	0	0	0	0			gcccttgtgtg	PBANKA_071020	0	0	0	0	0	0	0	0	0	0	0	0	0	0	0	0		catggatgggc	PBANKA_113980	0	0	0	0	0	0	0	0	0
gcggggcggat	PBANKA_133850	0	0	0	1	0	0	0	0	0	0	0	0	0	0	0	0			gcggggcggat	PBANKA_133850	0	0	0	0	0	0	0	0	0	0	0	0	0	0	0	0		cattactgggt	PBANKA_143370	0	0	0	0	0	0	0	0	0
gcgtggaggca	PBANKA_101980	81	27	56	58	11	39	90	5	125	93	16	115	120	1	104	1518			gcgtggaggca	PBANKA_101980	0	0	0	0	0	0	0	0	0	0	0	0	0	0	0	1518		cccacgcgggt	PBANKA_020470	0	0	0	0	0	0	0	0	0
ggagaaacgga	PBANKA_020580	34	44	18	6	0	0	0	0	0	0	0	1	0	1	0	2027			ggagaaacgga	PBANKA_020580	0	0	0	0	0	0	0	0	0	0	0	0	0	0	0	2027		ccgacgcaatt	PBANKA_142090	16295	5448	20209	996	1986	3918	394	528	850
ggaggaggatg	PBANKA_144560	499	213	371	39	38	51	22	79	19	18	54	31	11	63	17	3185			ggaggaggatg	PBANKA_144560	499	213	371	0	0	0	0	0	0	0	0	0	0	0	0	3185		ccgtcgaaact	PBANKA_051360	0	0	0	0	0	0	0	0	0
ggccctctctc	PBANKA_090380	71	1	142	1	8	3	0	1	6	0	0	0	0	1	0	1804			ggccctctctc	PBANKA_090380	0	0	142	0	0	0	0	0	0	0	0	0	0	0	0	1804		cctctgaccct	PBANKA_060930	0	0	0	0	0	0	0	0	0
ggcgatgtttc	PBANKA_092550	938	262	476	655	287	831	620	375	1066	599	476	858	612	399	837	2834			ggcgatgtttc	PBANKA_092550	938	262	476	655	287	831	620	375	1066	599	476	858	612	399	837	2834		ccttaatggac	PBANKA_061790	0	0	0	0	0	0	0	0	0
gggaattaaga	PBANKA_143750	0	70	0	0	0	0	0	0	0	0	0	0	0	0	0	0			gggaattaaga	PBANKA_143750	0	0	0	0	0	0	0	0	0	0	0	0	0	0	0	0		cgataactgag	PBANKA_143210	0	0	0	0	0	0	0	0	0
ggtcagaccct	PBANKA_092700	0	0	0	0	0	0	0	0	0	0	0	0	0	0	0	0			ggtcagaccct	PBANKA_092700	0	0	0	0	0	0	0	0	0	0	0	0	0	0	0	0		cgatgtttat	PBANKA_130690	0	0	0	0	0	0	0	0	0
gtttatcgtcc	PBANKA_112270	430	398	97	67	160	29	24	33	34	2	39	34	7	41	5	4712			gtttatcgtcc	PBANKA_112270	430	398	0	0	160	0	0	0	0	0	0	0	0	0	0	4712		cgctaagtgcg	PBANKA_041700	0	0	0	0	0	0	0	0	0
taagttcgat	PBANKA_093370	0	0	0	0	0	11	1	2	0	0	1	0	0	0	0	0			taagttcgat	PBANKA_093370	0	0	0	0	0	0	0	0	0	0	0	0	0	0	0	0		cggggtacatg	PBANKA_103660	0	0	0	0	0	0	0	0	0
tacctgatcta	PBANKA_083560	174	261	74	13	0	0	4	0	0	0	0	0	0	0	0	4166			tacctgatcta	PBANKA_083560	0	261	0	0	0	0	0	0	0	0	0	0	0	0	0	4166		cgtgttctagt	PBANKA_113320	0	0	0	0	0	0	0	0	0
tactagtcat	PBANKA_136210	0	0	0	0	0	7	0	0	0	0	0	0	0	0	0	0			tactagtcat	PBANKA_136210	0	0	0	0	0	0	0	0	0	0	0	0	0	0	0	0		cgttaggtgtg	PBANKA_060820	0	0	0	0	0	0	0	0	0
tagcttgtat	PBANKA_071990	0	0	0	0	0	0	0	0	0	0	0	0	0	0	0	8			tagcttgtat	PBANKA_071990	0	0	0	0	0	0	0	0	0	0	0	0	0	0	0	0		gacggcaagtg	PBANKA_091500	0	0	0	0	0	0	0	0	0
tatacctaaag	PBANKA_093210	0	0	0	1	2	0	0	0	0	0	0	0	0	0	0	0			tatacctaaag	PBANKA_093210	0	0	0	0	0	0	0	0	0	0	0	0	0	0	0	0		gagaagatctc	PBANKA_145190	0	0	0	0	0	0	0	0	0
tcaacaagtag	PBANKA_082960	0	0	0	0	0	3	0	1	1	1	0	0	0	0	0	0			tcaacaagtag	PBANKA_082960	0	0	0	0	0	0	0	0	0	0	0	0	0	0	0	0		gatagtttaat	PBANKA_082430	0	0	0	0	0	0	0	0	0
tcagattcat	PBANKA_146050	3748	3146	2063	2643	2766	4281	2216	3094	4232	2083	3298	3984	2325	4586	4046	2628			tcagattcat	PBANKA_146050	3748	3146	2063	2643	2766	4281	2216	3094	4232	2083	3298	3984	2325	4586	4046	2628		gatcagcgat	PBANKA_082960	0	0	0	0	0	0	0	0	0
tccagtcgat	PBANKA_080800	0	0	0	0	0	0	0	0	0	0	0	0	0	0	0	1			tccagtcgat	PBANKA_080800	0	0	0	0	0	0	0	0	0	0	0	0	0	0	0	0		gcccttgtgtg	PBANKA_071020	0	0	0	0	0	0	0	0	0
tccctggaatg	PBANKA_092140	0	0	0	0	0	0	0	0	0	0	0	0	0	0	0	0			tccctggaatg	PBANKA_092140	0	0	0	0	0	0	0	0	0	0	0	0	0	0	0	0		gcggggcggat	PBANKA_133850	0	0	0	0	0	0	0	0	0
tcctcaatat	PBANKA_092640	0	0	0	0	0	0	0	0	0	0	1	0	0	0	0	0			tcctcaatat	PBANKA_092640	0	0	0	0	0	0	0	0	0	0	0	0	0	0	0	0		gggaattaaga	PBANKA_143750	0	0	0	0	0	0	0	0	0
tcgagcgtat	PBANKA_093300	314	135	50	0	7	0	1	7	0	0	0	1	0	0	0	3936			tcgagcgtat	PBANKA_093300	314	0	0	0	0	0	0	0	0	0	0	0	0	0	0	3936		ggtcagaccct	PBANKA_092700	0	0	0	0	0	0	0	0	0
tcgtgacgcgg	PBANKA_051200	300	114	393	18	31	69	3	14	22	7	6	8	10	11	7	0			tcgtgacgcgg	PBANKA_051200	300	0	393	0	0	0	0	0	0	0	0	0	0	0	0	0		taagttcgat	PBANKA_093370	0	0	0	0	0	0	0	0	0
tctcggcatgc	PBANKA_130250	0	0	0	0	1	0	0	0	0	0	0	0	0	0	0	0			tctcggcatgc	PBANKA_130250	0	0	0	0	0	0	0	0	0	0	0	0	0	0	0	0		tactagtcat	PBANKA_136210	0	0	0	0	0	0	0	0	0
tctcggttat	PBANKA_061670	0	0	0	0	0	8	0	0	0	0	0	0	0	0	0	0			tctcggttat	PBANKA_061670	0	0	0	0	0	0	0	0	0	0	0	0	0	0	0	0		tagcttgtat	PBANKA_071990	0	0	0	0	0	0	0	0	0
tgaccactat	PBANKA_031030	1804	1169	450	171	154	196	10	13	35	0	6	9	2	0	9	3865			tgaccactat	PBANKA_031030	1804	1169	450	171	154	196	0	0	0	0	0	0	0	0	0	3865		tatacctaaag	PBANKA_093210	0	0	0	0	0	0	0	0	0
tgatacgtat	PBANKA_080560	265	202	177	37	29	87	0	1	3	3	4	3	0	0	1	2599			tgatacgtat	PBANKA_080560	265	202	177	0	0	0	0	0	0	0	0	0	0	0	0	2599		tcaacaagtag	PBANKA_082960	0	0	0	0	0	0	0	0	0
tgccagcggac	PBANKA_061670	1879	2037	956	1425	1897	2084	1384	2879	2856	1769	3399	3430	1790	3095	2607	2192			tgccagcggac	PBANKA_061670	1879	2037	956	1425	1897	2084	1384	2879	2856	1769	3399	3430	1790	3095	2607	2192		tccagtcgat	PBANKA_080800	0	0	0	0	0	0	0	0	0
tgccttgtatg	PBANKA_051490	8486	4788	4160	6194	6079	7509	7022	7090	10838	7827	9685	12604	8113	10562	10149	5436			tgccttgtatg	PBANKA_051490	8486	4788	4160	6194	6079	7509	7022	7090	10838	7827	9685	12604	8113	10562	10149	5436		tccctggaatg	PBANKA_092140	0	0	0	0	0	0	0	0	0
tggctcagat	PBANKA_071730	160	85	70	0	16	9	1	15	5	0	8	7	0	15	0	2433			tggctcagat	PBANKA_071730	0	0	0	0	0	0	0	0	0	0	0	0	0	0	0	2433		tcctcaatat	PBANKA_092640	0	0	0	0	0	0	0	0	0
tggtgtaactg	PBANKA_122500	191	16	64	18	11	148	19	7	60	6	10	25	3	2	19	1394			tggtgtaactg	PBANKA_122500	0	0	0	0	0	0	0	0	0	0	0	0	0	0	0	1394		tcgtgacgcgg	PBANKA_051200	300	0	393	0	0	0	0	0	0
tggttagtgtg	PBANKA_091210	149	36	88	0	0	0	0	0	0	0	1	1	0	1	0	2311			tggttagtgtg	PBANKA_091210	0	0	0	0	0	0	0	0	0	0	0	0	0	0	0	2311		tctcggcatgc	PBANKA_130250	0	0	0	0	0	0	0	0	0
tgtaccttat	PBANKA_041040	10	0	0	0	6	3	0	2	0	0	1	1	0	0	0	0			tgtaccttat	PBANKA_041040	0	0	0	0	0	0	0	0	0	0	0	0	0	0	0	0		tctcggttat	PBANKA_061670	0	0	0	0	0	0	0	0	0
ttaaagtgatt	PBANKA_112620	15	0	0	0	0	0	0	0	0	0	0	0	0	0	0	0			ttaaagtgatt	PBANKA_112620	0	0	0	0	0	0	0	0	0	0	0	0	0	0	0	0		tgtaccttat	PBANKA_041040	0	0	0	0	0	0	0	0	0
ttaattgcgac	PBANKA_121260	0	17	0	0	0	10	0	29	1	3	1	1	0	0	0	0			ttaattgcgac	PBANKA_121260	0	0	0	0	0	0	0	0	0	0	0	0	0	0	0	0		ttaaagtgatt	PBANKA_112620	0	0	0	0	0	0	0	0	0
ttcagctcat	PBANKA_101330	0	0	0	3	5	10	0	0	0	2	1	0	1	0	0	0			ttcagctcat	PBANKA_101330	0	0	0	0	0	0	0	0	0	0	0	0	0	0	0	0		ttaattgcgac	PBANKA_121260	0	0	0	0	0	0	0	0	0
ttggggtgaca	PBANKA_092640	36	1388	25	42	15	370	5	2085	90	50	28	7	4	4	10	0			ttggggtgaca	PBANKA_092640	0	1388	0	0	0	370	0	2085	0	0	0	0	0	0	0	0		ttcagctcat	PBANKA_101330	0	0	0	0	0	0	0	0	0
ttgtacagaac	PBANKA_113310	0	0	0	1	0	0	0	0	0	1	0	0	0	0	0	0			ttgtacagaac	PBANKA_113310	0	0	0	0	0	0	0	0	0	0	0	0	0	0	0	0		ttggggtgaca	PBANKA_092640	0	1388	0	0	0	370	0	2085	0
tttctgtagac	PBANKA_041040	0	0	0	0	0	0	0	0	0	0	0	0	0	0	0	0			tttctgtagac	PBANKA_041040	0	0	0	0	0	0	0	0	0	0	0	0	0	0	0	0		ttgtacagaac	PBANKA_113310	0	0	0	0	0	0	0	0	0
tttttcgtctc	PBANKA_031140	38	36	0	14	1	0	16	0	0	22	5	1	21	0	0	1847			tttttcgtctc	PBANKA_031140	0	0	0	0	0	0	0	0	0	0	0	0	0	0	0	1847		tttctgtagac	PBANKA_041040	0	0	0	0	0	0	0	0	0
Determining the cuttoff (0.1%)		192.705	146.393	136.597	121.683	110.889	156.823	121.996	144.195	176.063	138.06	188.741	196.746	143.642	188.204	172.672	129.925
[truncated: 95 more columns]
